# Supplementary material for: Identification of osmoadaptive strategies in the halophile, heterotrophic ciliate Schmidingerothrix salinarum
Source: PLoS Biol. 2018 Jan 22;16(1):e2003892. doi: 10.1371/journal.pbio.2003892 (PMC5794333; doi:10.1371/journal.pbio.2003892)
Supplement: S1 Table — (XLSX) [file pbio.2003892.s012.xlsx]

## Sheet: Blatt1
# of bacterial reads	sequence similarity of representative sequence to a reference in Genbank	Accession number of reference sequence in Genbank	Taxonomic affiliation
6	100.0%	CP009896	Actinobacteria/Propionibacteriales/Nocardioidaceae/Pimelobacter
7	100.0%	EU253601	Bacteroidetes/Cytophagia/Cytophagales/Microscillaceae/Microscilla
25	95.58%	KR528475	Bacteroidetes/Flavobacteriia/Flavobacteriales/Crocinitomicaceae/Brumimicrobium
3	88.37%	CP003156	Bacteroidetes/Flavobacteriia/Flavobacteriales/Cryomorphaceae/Owenweeksia
161	100.0%	AF513435	Bacteroidetes/Flavobacteriia/Flavobacteriales/Flavobacteriaceae/Muricauda
265	93.03%	JX306763	Bacteroidetes/Saprospiria/Saprospirales/Lewinellaceae/Lewinella
43	88.63%	HQ663124	Bacteroidetes/Sphingobacteriia/Sphingobacteriales
21	99.53%	KC686334	Balneolaeota/Balneolia/Balneolales/Balneolaceae/Gracilimonas
7	88.68%	KJ206435	Balneolaeota/Balneolia/Balneolales/Balneolaceae/Gracilimonas
16	100.0%	KJ206435	Balneolaeota/Balneolia/Balneolales/Balneolaceae/Gracilimonas
7	84.38%	JN713214	Chlorobi
62	97.21%	EU583792	Cyanobacteria/Pleurocapsales/Hyellaceae/Myxosarcina
5	99.75%	JF306716	Cyanobacteria/Synechococcales/Synechococcaceae/Synechococcus
3	99.51%	KU867939	Cyanobacteria/Synechococcales/Synechococcaceae/Synechococcus
18466	94.72%	AJ231190	Planctomycetes/Planctomycetia/Planctomycetales/Planctomycetaceae/Rubinisphaera
3351	99.51%	AY162124	Planctomycetes/Planctomycetia/Planctomycetales/Planctomycetaceae/Rubinisphaera
7	100.0%	CP003801	Proteobacteria/Alphaproteobacteria/Pelagibacterales/Pelagibacteraceae
4	100.0%	KT758487	Proteobacteria/Alphaproteobacteria/Rhizobiales/Aurantimonadaceae/Martelella
19	90.0%	DQ167235	Proteobacteria/Alphaproteobacteria/Rhizobiales/Brucellaceae/Brucella
10	97.31%	KF282580	Proteobacteria/Alphaproteobacteria/Rhizobiales/Cohaesibacteraceae
117	99.51%	EF211830	Proteobacteria/Alphaproteobacteria/Rhizobiales/Hyphomicrobiaceae/Cucumibacter
126	100.0%	EF988631	Proteobacteria/Alphaproteobacteria/Rhizobiales/Hyphomicrobiaceae/Maritalea
10	97.07%	HE578126	Proteobacteria/Alphaproteobacteria/Rhizobiales/Phyllobacteriaceae/Aminobacter
59	100.0%	KT325043	Proteobacteria/Alphaproteobacteria/Rhizobiales/Phyllobacteriaceae/Aquamicrobium
7	100.0%	KP711504	Proteobacteria/Alphaproteobacteria/Rhizobiales/Phyllobacteriaceae/Mesorhizobium
3	98.53%	KX376724	Proteobacteria/Alphaproteobacteria/Rhizobiales/Rhodobiaceae/Lutibaculum
527	100.0%	AM403217	Proteobacteria/Alphaproteobacteria/Rhizobiales/Rhodobiaceae/Parvibaculum
22	100.0%	DQ659442	Proteobacteria/Alphaproteobacteria/Rhizobiales/Rhodobiaceae/Parvibaculum
4	99.02%	AJ227808	Proteobacteria/Alphaproteobacteria/Rhodobacterales/Hyphomonadaceae/Maricaulis
136	100.0%	AJ301667	Proteobacteria/Alphaproteobacteria/Rhodobacterales/Hyphomonadaceae/Maricaulis
82	99.75%	KY770054	Proteobacteria/Alphaproteobacteria/Rhodobacterales/Rhodobacteraceae/Oceanicola
4	99.26%	KM017559	Proteobacteria/Alphaproteobacteria/Rhodobacterales/Rhodobacteraceae/Roseivivax
4	100.0%	DQ412059	Proteobacteria/Alphaproteobacteria/Rhodobacterales/Rhodobacteraceae/Roseobacter
8	95.12%	KX784540	Proteobacteria/Alphaproteobacteria/Rhodobacterales/Rhodobacteraceae/Roseovarius
4	99.75%	KC894025	Proteobacteria/Alphaproteobacteria/Rhodobacterales/Rhodobacteraceae/Ruegeria
21	98.29%	FJ265707	Proteobacteria/Alphaproteobacteria/Rhodobacterales/Rhodobacteraceae/Salinihabitans
6	100.0%	EU878004	Proteobacteria/Alphaproteobacteria/Rhodobacterales/Rhodobacteraceae/Sediminimonas
90	100.0%	LT629784	Proteobacteria/Alphaproteobacteria/Rhodobacterales/Rhodobacteraceae/Stappia
74	100.0%	AJ810845	Proteobacteria/Alphaproteobacteria/Rhodobacterales/Rhodobacteraceae/Tropicimonas
7	95.12%	KU561651	Proteobacteria/Alphaproteobacteria/Rhodobacterales/Rhodobacteraceae/Tropicimonas
36	96.82%	AF413109	Proteobacteria/Alphaproteobacteria/Rhodospirillales/Rhodospirillaceae/Azospirillum
24	90.24%	EF422177	Proteobacteria/Alphaproteobacteria/Rhodospirillales/Rhodospirillaceae/Azospirillum
30	91.46%	GU339179	Proteobacteria/Alphaproteobacteria/Rhodospirillales/Rhodospirillaceae/Caenispirillum
6069	100.0%	HM015889	Proteobacteria/Alphaproteobacteria/Rhodospirillales/Rhodospirillaceae/Caenispirillum
4	93.9%	LN650457	Proteobacteria/Alphaproteobacteria/Rhodospirillales/Rhodospirillaceae/Novispirillum
3	100.0%	HQ871854	Proteobacteria/Alphaproteobacteria/Rhodospirillales/Rhodospirillaceae/Thalassobaculum
49	91.7%	AJ890098	Proteobacteria/Alphaproteobacteria/Sphingomonadales/Erythrobacteraceae/Erythrobacter
6	100.0%	AM234167	Proteobacteria/Alphaproteobacteria/Sphingomonadales/Erythrobacteraceae/Erythrobacter
24	96.34%	AM403232	Proteobacteria/Alphaproteobacteria/Sphingomonadales/Erythrobacteraceae/Erythrobacter
22	93.2%	DQ097295	Proteobacteria/Alphaproteobacteria/Sphingomonadales/Erythrobacteraceae/Erythrobacter
13	98.85%	KJ782426	Proteobacteria/Gammaproteobacteria/Alteromonadales/Alteromonadaceae/Lacimicrobium
11	89.88%	FR716545	Proteobacteria/Gammaproteobacteria/Alteromonadales/Alteromonadaceae/Marinobacter
10	100.0%	FR716545	Proteobacteria/Gammaproteobacteria/Alteromonadales/Alteromonadaceae/Marinobacter
178	99.77%	GU361128	Proteobacteria/Gammaproteobacteria/Alteromonadales/Alteromonadaceae/Marinobacter
5	98.39%	KX719987	Proteobacteria/Gammaproteobacteria/Alteromonadales/Alteromonadaceae/Marinobacter
19	100.0%	MF045117	Proteobacteria/Gammaproteobacteria/Alteromonadales/Alteromonadaceae/Marinobacter
21	99.54%	HQ882175	Proteobacteria/Gammaproteobacteria/Cellvibrionales/Cellvibrionaceae/Marinimicrobium
3	99.54%	AM691086	Proteobacteria/Gammaproteobacteria/Cellvibrionales/Halieaceae/Chromatocurvus
25	90.48%	CP013099	Proteobacteria/Gammaproteobacteria/Chromatiales/Chromatiaceae/Candidatus
5	98.84%	DQ486493	Proteobacteria/Gammaproteobacteria/Nevskiales/Algiphilaceae/Algiphilus
55	100.0%	CP003466	Proteobacteria/Gammaproteobacteria/Oceanospirillales/Alcanivoracaceae/Alcanivorax
3	99.08%	KY914069	Proteobacteria/Gammaproteobacteria/Oceanospirillales/Alcanivoracaceae/Alcanivorax
27	100.0%	AJ295145	Proteobacteria/Gammaproteobacteria/Oceanospirillales/Halomonadaceae/Halomonas
6	100.0%	AJ969933	Proteobacteria/Gammaproteobacteria/Oceanospirillales/Halomonadaceae/Halomonas
68	100.0%	KF934471	Proteobacteria/Gammaproteobacteria/Oceanospirillales/Halomonadaceae/Halomonas
22	99.54%	LT604835	Proteobacteria/Gammaproteobacteria/Oceanospirillales/Halomonadaceae/Halomonas
6	99.54%	AB970644	Proteobacteria/Gammaproteobacteria/Oceanospirillales/Halomonadaceae/Kushneria
17	99.31%	GQ250189	Proteobacteria/Gammaproteobacteria/Oceanospirillales/Saccharospirillaceae/Saccharospirillum
3	84.66%	KP980787	Proteobacteria/Gammaproteobacteria/Oceanospirillales/Saccharospirillaceae/Saccharospirillum
11	100.0%	KP980787	Proteobacteria/Gammaproteobacteria/Oceanospirillales/Saccharospirillaceae/Saccharospirillum
3	90.11%	KT851541	Proteobacteria/Gammaproteobacteria/Pseudohongiella
3	84.66%	GU452538	Proteobacteria/Gammaproteobacteria/Salinisphaerales/Salinisphaeraceae/Halophibacterium
11	100.0%	KU524454	Proteobacteria/Gammaproteobacteria/Thiotrichales/Piscirickettsiaceae/Methylophaga
6	100.0%	LT627801	Proteobacteria/Gammaproteobacteria/Vibrionales/Vibrionaceae/Salinivibrio
17	90.24%	AF181991	Proteobacteria/Gammaproteobacteria/Xanthomonadales/Xanthomonadaceae/Luteimonas
42	98.85%	DQ097285	Proteobacteria/Gammaproteobacteria/Xanthomonadales/Xanthomonadaceae/Luteimonas
15	97.24%	FJ999568	Proteobacteria/Gammaproteobacteria/Xanthomonadales/Xanthomonadaceae/Luteimonas
31	100.0%	JX645705	Proteobacteria/Gammaproteobacteria/Xanthomonadales/Xanthomonadaceae/Luteimonas
26	99.31%	AJ557849	Verrucomicrobia/Verrucomicrobiae/Verrucomicrobiales/Verrucomicrobiaceae/Luteolibacter
134	94.71%	AY345492	Verrucomicrobia/Verrucomicrobiae/Verrucomicrobiales/Verrucomicrobiaceae/Luteolibacter
4	98.04%	DQ416574	Verrucomicrobia/Verrucomicrobiae/Verrucomicrobiales/Verrucomicrobiaceae/Luteolibacter
4	91.21%	JF488666	Verrucomicrobia/Verrucomicrobiae/Verrucomicrobiales/Verrucomicrobiaceae/Luteolibacter
178	89.42%	KP174471	Verrucomicrobia/Verrucomicrobiae/Verrucomicrobiales/Verrucomicrobiaceae/Luteolibacter
10	96.34%	KP174555	Verrucomicrobia/Verrucomicrobiae/Verrucomicrobiales/Verrucomicrobiaceae/Luteolibacter
53	93.56%	KU196835	Verrucomicrobia/Verrucomicrobiae/Verrucomicrobiales/Verrucomicrobiaceae/Luteolibacter
